# Supplementary material for: Novel Functionalized Spiro [Indoline-3,5′-pyrroline]-2,2′dione Derivatives: Synthesis, Characterization, Drug-Likeness, ADME, and Anticancer Potential
Source: Int J Mol Sci. 2023 Apr 15;24(8):7336. doi: 10.3390/ijms24087336 (PMC10139052; doi:10.3390/ijms24087336)
Supplement: Supplementary file 1 [file ijms-24-07336-s001.zip]

Archive with 1 entries (1 files):
- ijms-2117110-supplementary.pdf
